# Supplementary material for: NR2F1 Regulates TGF-β1-Mediated Epithelial-Mesenchymal Transition Affecting Platinum Sensitivity and Immune Response in Ovarian Cancer
Source: Cancers (Basel). 2022 Sep 24;14(19):4639. doi: 10.3390/cancers14194639 (PMC9563458; doi:10.3390/cancers14194639)
Supplement: Supplementary file 1 [file cancers-14-04639-s001.zip]

Archive with 1 entries (1 files):
- cancers-1887783-Supplementary materials.pdf
